# Supplementary material for: Berbamine Reduces Chloroquine-Induced Itch in Mice through Inhibition of MrgprX1
Source: Int J Mol Sci. 2022 Nov 18;23(22):14321. doi: 10.3390/ijms232214321 (PMC9698483; doi:10.3390/ijms232214321)
Supplement: Supplementary file 1 [file ijms-23-14321-s001.zip]

Archive with 1 entries (1 files):
- ijms-1997952-supplementary.pdf
